# Supplementary material for: Compartmentation of cGMP Signaling in Induced Pluripotent Stem Cell Derived Cardiomyocytes during Prolonged Culture
Source: Cells. 2022 Oct 17;11(20):3257. doi: 10.3390/cells11203257 (PMC9600086; doi:10.3390/cells11203257)
Supplement: Supplementary file 1 [file cells-11-03257-s001.zip]

Archive with 1 entries (1 files):
- cells-1917349-supplementary materials.pdf
